# Supplementary material for: Rapid evolutionary adaptation to elevated salt concentrations in pathogenic freshwater bacteria Serratia marcescens
Source: Ecol Evol. 2014 Sep 23;4(20):3901–8. doi: 10.1002/ece3.1253 (PMC4242574; doi:10.1002/ece3.1253)
Supplement: Supplementary file 2 — Figure S1. Weekly population biomasses (optical density) and salinities during the selection experiment in fluctuating environment treatments. [file ece30004-3901-SD3.txt]

R1
B
io
m
ass 
(O
D)
0
1
2 R 2
O
D 
(S
er
ra
tia
b
io
m
ass)
S
alin
ity
R 3
S
alin
ity
g
/
l
0
50
100
R 4
B
io
m
ass 
(O
D)
0
1
2
R 5 R 6
S
alin
ity
g
/
l
0
50
100
R 7
Time(weeks)
0 5 10 15 20
B
io
m
ass 
(O
D)
0
1
2 R 8
Time(weeks)
0 5 10 15 20
R 9
Time(weeks)
0 5 10 15 20
S
alin
ity
g
/
l
0
50
100
 
 
 
 
 
 
 
 
 
 
 
 
 
 
Supplement figure 1. Weekly population biomasses (optical density) and salinities during the
selection experimentin fluctuating environmenttreatments.  Each of theninereplicatepopulations 
had adifferent, randomly generated fluctuation type butwith matching statisticalproperties. This 
design was adopted since week long exposures to certain environment could be visible in 
evolutionary outcome and if all replicate populations follow the same rhythm the changes in 
bacteria caused by pastweek’s selection, could havebeen wrongly attributed to the evolutionary 
differences dueto fluctuating regimes per se.  
